# Supplementary material for: Genetic analysis of the Candida albicans biofilm transcription factor network using simple and complex haploinsufficiency
Source: PLoS Genet. 2017 Aug 9;13(8):e1006948. doi: 10.1371/journal.pgen.1006948 (PMC5565191; doi:10.1371/journal.pgen.1006948)
Supplement: S2 Table — In vitro biofilm formation data, quantitative genetic interaction calculations, and reverse-transcriptase PCR expression levels of the six biofilm TFs for each mutant. The data are means of triplicates with SEM. (XLSX) [file pgen.1006948.s002.xlsx]

## Sheet: Sheet1
	Biofilm Density Normalized to Wild Type				qRT-PCR from 48 hr Biofilms Relative to Wild type*
Strain	Observed	Obs StDev	Expected	ε value	BRG1	NDT80	ROB1	TEC1	BCR1	EFG1
brg1Δ	0.394275	0.0762207			0.419 (0.054)	0.864 (0.037)	1.261 (0.138)	0.741 (0.147)	1.161 (0.143)	0.947 (0.078)
ndt80Δ	1.54948	0.171477			0.881 (0.091)	0.531 (0.024)	1.047 (0.033)	0.792 (0.044)	1.125 (0.158)	1.159 (0.041)
rob1Δ	0.180979	0.0321859			0.657 (0.075)	0.777 (0.074)	1.362 (0.210)	0.412 (0.032)	1.798 (0.068)	1.166 (0.141)
tec1Δ	0.589608	0.139031			0.895 (0.079)	0.683 (0.104)	0.889 (0.121)	0.365 (0.042)	1.000 (0.091)	1.038 (0.232)
bcr1Δ	0.960967	0.136032			0.834 (0.047)	0.542 (0.059)	0.930 (0.075)	0.587 (0.085)	0.685 (0.043)	0.847 (0.035)
efg1Δ	0.355158	0.166476			0.464 (0.101)	0.800 (0.299)	0.785 (0.202)	0.393 (0.172)	1.184 (0.086)	0.433 (0.124)
brg1Δ/ndt80Δ	0.605641	0.0664624	0.610923	-0.00528206	0.592 (0.177)	0.385 (0.190)	0.773 (0.143)	0.873 (0.226)	0.890 (0.274)	0.660 (0.147)
brg1Δ/rob1Δ	0.14757	0.0672254	0.0713554	0.0762145	0.268 (0.030)	0.805 (0.196)	0.424 (0.040)	0.921 (0.252)	0.784 (0.081)	0.662 (0.024)
brg1Δ/tec1Δ	0.0905733	0.0615945	0.232468	-0.141894	0.801 (0.276)	1.434 (0.399)	1.339 (0.532)	0.540 (0.229)	1.470 (0.275)	1.341 (0.407)
brg1Δ/bcr1Δ	0.114581	0.0598461	0.378885	-0.264305	0.326 (0.053)	0.670 (0.018)	0.615 (0.028)	0.291 (0.051)	0.626 (0.153)	0.604 (0.052)
brg1Δ/efg1Δ	0.160749	0.0419923	0.14003	0.0207187	0.491 (0.133)	1.315 (0.424)	1.093 (0.138)	0.691 (0.249)	1.781 (0.568)	0.545 (0.131)
ndt80Δ/rob1Δ	0.0310585	0.0181242	0.280424	-0.249365	0.641 (0.140)	1.069 (0.317)	0.495 (0.069)	0.414 (0.079)	1.016 (0.275)	0.511 (0.096)
ndt80Δ/tec1Δ	0.0486863	0.0255816	0.913588	-0.864902	0.576 (0.271)	0.875 (0.085)	0.500 (0.053)	0.000 (0.000)	1.436 (0.105)	1.246 (0.189)
ndt80Δ/bcr1Δ	0.988248	0.0968488	1.489	-0.500755	0.578 (0.151)	0.530 (0.150)	0.657 (0.063)	0.492 (0.023)	0.466 (0.111)	0.656 (0.075)
ndt80Δ/efg1Δ	1.02216	0.226359	0.550312	0.471849	0.576 (0.106)	0.451 (0.033)	0.747 (0.107)	0.638 (0.019)	1.077 (0.171)	0.498 (0.063)
rob1Δ/tec1Δ	0.0993033	0.0611149	0.106707	-0.00740324	0.777 (0.245)	1.444 (0.067)	0.259 (0.060)	0.000 (0.000)	1.514 (0.163)	1.198 (0.101)
rob1Δ/bcr1Δ	1.06724	0.0700334	0.173915	0.893323	0.573 (0.149)	0.801 (0.224)	0.456 (0.052)	0.258 (0.023)	0.543 (0.148)	0.665 (0.081)
rob1Δ/efg1Δ	0.174851	0.0688896	0.0642761	0.110575	0.777 (0.245)	1.647 (0.250)	0.268 (0.084)	0.000 (0.000)	1.601 (0.195)	1.228 (0.136)
tec1Δ/bcr1Δ	1.12961	0.16565	0.566594	0.563012	0.472 (0.113)	0.881 (0.257)	0.698 (0.137)	0.315 (0.085)	0.456 (0.104)	0.595 (0.103)
tec1Δ/efg1Δ	0.199698	0.0399468	0.209404	-0.00970632	0.459 (0.053)	1.025 (0.111)	0.607 (0.098)	0.000 (0.000)	0.8230 (0.038)	0.474 (0.021)
bcr1Δ/efg1Δ	0.102325	0.0626926	0.341295	-0.23897	0.592 (0.181)	1.131 (0.407)	0.680 (0.068)	0.535 (0.088)	0.546 (0.164)	0.521 (0.111)
brg1Δ/Δ	0.160749	0.0563999	0.155453	0.00529586
ndt80Δ/Δ	0.519181	0.168597	2.4009	-1.88172
rob1Δ/Δ	0.0686645	0.0572636	0.0327533	0.0359112
tec1Δ/Δ	0.323092	0.0905147	0.347638	-0.0245452
bcr1Δ/Δ	0.158482	0.0314453	0.923458	-0.764975
efg1Δ/Δ	0.113406	0.0848748	0.126137	-0.0127318
					* Average fold change across 3 biological replicates
					+/- SEM values are indicated within the parentheses ( )
