# Supplementary material for: Genetic analysis of the Candida albicans biofilm transcription factor network using simple and complex haploinsufficiency
Source: PLoS Genet. 2017 Aug 9;13(8):e1006948. doi: 10.1371/journal.pgen.1006948 (PMC5565191; doi:10.1371/journal.pgen.1006948)
Supplement: S3 Table — List of primers used to create strains and measure TF expression levels. qRT-PCR primers were also used in the quantitation of TF copy number in heterozygous strains (data not shown). (XLSX) [file pgen.1006948.s003.xlsx]

## Sheet: Primers
Gene/Primer name	Primer sequence
pDUP3-NDT80 F	ggtcatagctgtttcctgtgtgaaattgttatccgctcacTTCTTACAGTAGTGCACACTTGCTC
pDUP3-NDT80 R	ggccccccctcgaggtcgacggtatcgataagcttgatatTGGGTCATACTTCAGCAATGTC
pTDH3-TEC1 F	GAGTTGAATTACTCTTAAAACCACAAAAAAGAAGGGAGGGTAGAGGCGGCTTTTTTGTTGGCATTTGAAATTGTGGAGGTATAGACTCATATAATTGTTAATCAAGCTTGCCTCGTCCCC
pTDH3-TEC1 R	TATTACCAATTGCAACATCAACAATTAATGGAAGCTTCTTGCCTTTCTTTTGTCCATCGGCATTTCTCACGGGAGTAGCACTAGGAGTAGCTTGCGACATCATCATATTTGAATTCAATTGTGATG
BRG1 F	GCGCCTGCAGGCCCGTTTAACATTTGCAGCTTTTGTACTACATTTGGATTC
BRG1 R	GTGCCTGCAGGCGGTACGTGTGACAAGTATTATGAATCGGTTGCAAATCGC
BRG1 5'Check	TTGGGATTCTCTCCCATCTG
NDT80 F	GCGCCTGCAGGTTCTTACAGTAGTGCACACTTGCTC
NDT80 R	GTGCCTGCAGGTGGGTCATACTTCAGCAATGTC
NDT80 5'Check	CGCTTTCCCCGTTTTTATATC
ROB1 F	GCGCCTGCAGGCAACTCCCTCGGAAATACACA
ROB1 R	GTGCCTGCAGGTACACCCTTTAGTCGGTGGTG
ROB1 5'Check	CGGCAATATGTGCTGGTTTTA
TEC1 F	GCGCCTGCAGGATAAGTACATGGATATATCCCCGTGATTTCTTCCAATTTG
TEC1 R	GTGCCTGCAGGCATCGCCAGCATCTTCAATATTGAAGATACCTCTTTATAC
TEC1 5'Check	TAGACAGGGACCTTGACTTC
BCR1 F	GCGCCTGCAGGCAACCACAACAAATCAACCAACCAACCAACTACCATTTAC
BCR1 R	GTGCCTGCAGGCTTGTATTCACTTGTCTTAAGGAAAAGGGCCTTATTACAC
BCR1 5'Check	AAAGAAAAGAGAGCAGGGTC
EFG1 F	GCGCCTGCAGGGCAAACAAACGACCAAATTATACTAAATTTAAGAAGCCAG
EFG1 R	GTGCCTGCAGGGCCATCGAGTAAAATATACTTGTTCGAATATTTTAGATAC
EFG1 5'Check	ATTGCACTAACCCGAACACC
ACT1 F qRT-PCR	GGT GAT GAA GCC CAA TCC
ACT1 R qRT-PCR	TTG GAT TCA TTG GAG CTT CGG
BRG1 F qRT-PCR	GGG AAG AAC GGT CGA AGA ATA A
BRG1 R qRT-PCR	GAT ATT GGC CGT GCA TCA AAG
NDT80 F qRT-PCR	GGC GAA CTG AGA GTT CCA ATT A
NDT80 R qRT-PCR	GTG GGA ACT GTG GAC CTT TAT C
ROB1 F qRT-PCR	GAA CCA CAA CCA CAA GAA GAA C
ROB1 R qRT-PCR	ACA TGT CCT CAG CTG GAT TG
TEC1 F qRT-PCR	GGT GCA TAT ACC AGC TCA GTA G
TEC1 R qRT-PCR	GCT GAA GGG TGT TGG CTA TTA
BCR1 F qRT-PCR	TTA TGC CGT GCC TCC TTT AC
BCR1 R qRT-PCR	AAC TTG ATG CCG ACG ATT CA
EFG1 F qRT-PCR	GGT CAG TAT AAT GCT CCT GGT AAG
EFG1 R qRT-PCR	CAG CAC CAC CCT GGT AAT AAT
